# Supplementary material for: Exploring the Association Between Psychological Inflexibility, Experiential Avoidance and Sleep-Related Problems Among Adolescents: The EHDLA Study
Source: Healthcare (Basel). 2026 Jul 20;14(14):2183. doi: 10.3390/healthcare14142183 (PMC13410315; doi:10.3390/healthcare14142183)
Supplement: Supplementary file 1 [file healthcare-14-02183-s001.zip]

Archive with 1 entries (1 files):
- healthcare-4377376-supplementary.pdf
